# Supplementary material for: Western Eurasian ancestry in modern Siberians based on mitogenomic data
Source: BMC Evol Biol. 2014 Oct 10;14:217. doi: 10.1186/s12862-014-0217-9 (PMC4195960; doi:10.1186/s12862-014-0217-9)
Supplement: Additional file 1: — Western Eurasian mtDNA haplogroup frequencies in northern Asian populations (%). [file 12862_2014_217_MOESM1_ESM.xlsx]

## Sheet: Лист1
Additional file 1. Western Eurasian mtDNA haplogroup frequencies in northern Asian populations (%).
Region/Geographic group	Population	Sample size	H	HV	V	R1	R2	J	T	U	N1a	N1b	N1a1b	I	N2a	W	X2	Total	Source
Northeastern Siberia	Chukchi	197	0	0	0	0	0	0	0.5076	0	0	0	0	0	0	0	0	0.5076	[4,5]
Northeastern Siberia	Eskimos	126	0	0	0	0	0	0	0	0	0	0	0	0	0	0	0	0	[5]
Northeastern Siberia	Evens	400	0.25	0	0	0	0	0.5	0	0	0	0	0	0	0	1	0	1.75	[4-7,10]
Northeastern Siberia	Itelmens	47	0	0	0	0	0	0	0	0	0	0	0	0	0	0	0	0	[5]
Northeastern Siberia	Koryaks	197	0	0	0	0	0	0	0	0	0	0	0	0	0	0	0	0	[5-7]
Northeastern Siberia	Yukaghirs	124	0	0	0	0	0	0	0	0	0	0	0	0	0	0	0	0	[5,6,10]
Western Siberia	Ket	38	10.5	0	0	0	0	0	0	34.3	0	0	0	0	2.6	0	0	47.4	[8]
Western Siberia	Khanty	106	14.2	0	0	0	0	15.1	4.7	34.8	0.9	0	0	0	0	0	0	69.7	[5]
Western Siberia	Mansi	161	14.3	0	0.940084	0	0	12.4138	5.59006	26.7081	0	0	0	0	0.191732	0	0	60.1438	[5,8]
Western Siberia	Nganasan	39	0	0	0	0	0	0	0	20.5	0	0	0	0	0	0	0	20.5	[5]
Central Siberia	Eastern Evenks	45	0	0	0	0	0	0	0	0	0	0	0	0	0	0	0	0	[4]
Central Siberia	Evenks	381	3.14961	0	0	0	0	3.41207	0	0.787402	0	0	0	0	0	0		7.34908	[4-6,10]
Central Siberia	Yakuts	848	3.17995	1.29782	0	0.353774	0	1.53367	1.06197	0.825472	0	0	0	0	0	1.41494	0	9.66759	[4,6,7,10]
Central Siberia	Dolgans	154	1.3	0	0	0	0	0	0	2.6	0	0	0	0	0	0	0	3.9	[10]
Southern Siberia/Altai region	Altaian Kazakhs	335	11.309	1.19403	0	1.48567	0.298507	3.58209	2.39672	9.25373	2.38806	0.297134	0	2.38806	0	0.298507	0	34.8915	[1,2]
Southern Siberia/Altai region	Altaian-Kizhi	90	5.55556	0	0	0	0	5.55556	0	12.2222	0	0	0	1.11111	0	0	4.44444	28.8889	[3]
Southern Siberia/Altai region	Altaians	110	6.36364	0	0	0	0	3.63636	0.909091	16.3636	2.72727	0	0	1.81818	0	0	2.72727	34.5455	[3]
Southern Siberia/Altai region	Khakassians	110	5.45455	0	0.909091	0	0	3.63636	3.63636	7.27273	0	0	0	0	0	0	0	20.9091	[3,4]
Southern Siberia/Altai region	Shors	82	10.9756	0	0	0	0	6.09756	0	3.65854	0	0	0	2.43902	0	0	0	23.1707	[4]
Southern Siberia/Altai region	Telenghits	71	11.2676	1.40845	0	0	0	2.8169	5.6338	7.04225	1.40845	0	0	1.40845	0	0	0	30.9859	[4]
Southern Siberia/Altai region	Teleuts	53	7.54717	0	5.66038	0	0	0	5.66038	7.54717	0	0	0	0	0	0	1.88679	28.3019	[3]
Southern Siberia/Altai region	Tubalars	144	2.8	0.7	0	0	0	0	0	23	0	0	0	0	0	0	0.7	27.2	[5]
Southern Siberia/Eastern Sayan region	Todjins	48	2.08333	0	0	0	0	0	0	6.25	0	0	0	0	0	0	0	8.33333	[3]
Southern Siberia/Eastern Sayan region	Tofalars	104	3.84615	0	0	0	0	4.80769	2.88462	0	0	0	0	0	0	0	0	11.5385	[3,5]
Southern Siberia/Eastern Sayan region	Tuvinians	326	3.06748	0.306748	0	0	0	2.14571	0.306748	3.68098	0	0	0	0.920245	0	0.611963	0	11.0399	[3,4,5,11]
Southern Siberia/Baikal region	Barguts	149	2.01342	1.34228	0	0	0	0	0	4.69799	0	0	0	0	0	0	0	8.05369	[2]
Southern Siberia/Baikal region	Buryats	419	5.2506	0.71599	0	0	0	0.954654	0.954654	4.05728	0.238663	0	0.238663	0.477327	0	0	0.238663	13.1265	[3,4,11]
Southern Siberia/Baikal region	Khamnigans	99	6.06061	2.0202	0	0	0	1.0101	1.0101	4.0404	0	0	0	2.0202	0	0	0	16.1616	[4]
Southern Siberia/Baikal region	Sojots	30	0	0	0	0	0	0	0	6.66667	0	0	0	0	0	0	0	6.66667	[3]
Southern Siberia/Baikal region	Kalmyks	110	3.63636	5.45455	0	0	0	3.63636	1.81818	8.18182	0	0	0	0.909091	0	0	0	23.6364	[4]
Southern Siberia/Okhotsk/Amur region	Negidal	33	0	0	0	0	0	0	0	0	0	0	0	0	0	0	0	0	[5]
Southern Siberia/Okhotsk/Amur region	Nivkhi	94	0	0	0	0	0	0	0	0	0	0	0	0	0	0	0	0	[5,6]
Southern Siberia/Okhotsk/Amur region	Oroks	61	0	1.64	0	0	0	0	0	0	0	0	0	0	0	0	0	1.64	[9]
Southern Siberia/Okhotsk/Amur region	Udegey	77	0	0	0	0	0	0	0	0	0	0	0	0	0	0	0	0	[5,6]
Southern Siberia/Okhotsk/Amur region	Ulchi	160	0	0	0	0	0	0	0	0	0	0	0	0	0	0	0	0	[5]
Overall:		5568	3.86	0.61	0.089	0.14367	0.017959	2.119	0.987	5.064	0.251436	0.017959	0.017959	0.395	0.0538	0.341	0.179	14.1468
References
1. Gokcumen O, Dulik MC, Pai AA, Zhadanov SI, Rubinstein S, Osipova LP., et al. (2008) Genetic variation in the engimatic Altaian Kazakhs of Southern-Central Russia: insights into Turkic population history. Am J Phys Anthropol 136: 278-293.
2. Derenko M, Malyarchuk B, Denisova G, Perkova M, Rogalla U, Grzybowski T, Khusnutdinova E, Dambueva I, Zakharov I (2012) Complete mitochondrial DNA analysis of eastern Eurasian haplogroups rarely found in populations of northern Asia and eastern Europe. PLoS One 7: e32179.
3. Derenko MV, Grzybowski T, Malyarchuk BA, Dambueva IK, et al. (2003) Diversity of mitochondrial DNA lineages in South Siberia. Ann Hum Genet 67: 391-411.
4. Derenko M, Malyarchuk B, Grzybowski T, Denisova G, Dambueva I, et al. (2007) Phylogeographic analysis of mitochondrial DNA in northern Asian populations. Am J Hum Genet 81: 1025-1041.
5. Sukernik RI, Volodko NV, Mazunin IO, Eltsov NP, Dryomov SV, Starikovskaya EB (2012) Mitochondrial genome diversity in the Tubalar, Even, and Ulchi: contribution to prehistory of native Siberians and their affinities to Native Americans. Am J Phys Anthropol 148:123-138.
6. Duggan AT, Whitten M, Wiebe V, Crawford M, Butthof A, Spitsyn V, Makarov S, Novgorodov I, Osakovsky V, Pakendorf B (2013) Investigating the prehistory of Tungusic peoples of Siberia and the Amur-Ussuri region with complete mtDNA genome sequences and Y-chromosomal markers. PLoS One 8:e83570.
7. Derenko MV, Shields GF (1997) Diversity of mitochondrial DNA nucleotide sequences in three groups of aboriginal inhabitants of Northern Asia. Mol Biol (Moscow) 31: 784-789.
8. Pimenoff VN, Comas D, Palo JU, Vershubsky G, Kozlov A, Sajantila A (2008) Northwest Siberian Khanty and Mansi in the junction of West and East Eurasian gene pools as revealed by uniparental markers. Eur J Hum Genet 16:1254-1264.
9. Bermisheva MA, Kutuev IA, Spitsyn VA, Villems R, Batyrova AZ, Korshunova T., Khusnutdinova EK. (2005) Analysis of mitochondrial DNA variation in the population of Oroks. Genetika 41: 78-84.
10. Fedorova SA, Reidla M, Metspalu E, Metspalu M, Rootsi S, Tambets K, et al. (2013) Autosomal and uniparental portraits of the native populations of Sakha (Yakutia): implications for the peopling of Northeast Eurasia. BMC Evol Biol 13:127.
11. Derenko MV, Malyarchuk BA, Dambueva IK, Shaikhaev GO, Dorzhu CM, et al. (2000) Mitochondrial DNA variation in two South Siberian aboriginal populations: implications for the genetic history of North Asia. Hum Biol 72: 945-973.
