# Supplementary material for: Western Eurasian ancestry in modern Siberians based on mitogenomic data
Source: BMC Evol Biol. 2014 Oct 10;14:217. doi: 10.1186/s12862-014-0217-9 (PMC4195960; doi:10.1186/s12862-014-0217-9)
Supplement: Additional file 4: — Population origin, haplogroup affiliation, specificity and putative origin of western Eurasian northern Asian mitogenomes. [file 12862_2014_217_MOESM4_ESM.xlsx]

## Sheet: Лист1
Additional file 4. Population origin, haplogroup affiliation, specificity and putative origin of western Eurasian northern Asian mitogenomes
Population	Sample ID	Haplogroup	Newly identified sub-haplogroups	Clade/Branch	Siberian specificity	Putative origin	Age of upstream clade (in kya)	Age of clade (in kya)	Sample source
Buryat	429_Br	U1a1*		Branch		Western Asian	U1a1: 15.1-16.4		[1]
Barghut	139_Bt	U2e1b3	New	Clade		Unknown	U2e1b: 13.4-15.2		[1]
Tubalar	FJ147311.1	U2e1i	New	Clade	Siberian	Unknown	U2e1: 15.8-16.6		[2]
Altaian Kazakh	33_Kz	U2e1i	New	Clade	Siberian	Unknown	U2e1: 15.8-16.6		[1]
Altaian	183_Alt	U3b2c	New	Clade		Unknown			[1]
Buryat	424_Br	U4a1e	New	Clade	Siberian	Unknown	U4a1: 9.7-10.8		[1]
Yakut	KF148090.1	U4a1e	New	Clade	Siberian	Unknown	U4a1: 9.7-10.8		[3]
Kalmyk	Km96	U4a1*		Branch		Unknown	U4a1: 9.7-10.8		[1]
Nganasan	FJ493506.1	U4a1d		Clade		Unknown		3.5-3.9	[2]
Tubalar	FJ147312.1	U4a1d		Clade		Unknown		3.5-3.9	[2]
Altaian Kazakh	Kz_58	U4a2a*		Branch		Eastern European		4.6-4.9	[1]
Altaian Kazakh	Kz_87	U4a2a*		Branch		Eastern European		4.6-4.9	[1]
Mansi	FJ493507.1	U4a*		Branch		Unknown	U4a: 11.2-13.9		[2]
Tubalar	FJ147313.1	U4b1a4		Clade	Siberian	Unknown		0-1.9	[2]
Tubalar	FJ147314.1	U4b1a4		Clade	Siberian	Unknown		0-1.9	[2]
Tubalar	FJ147316.1	U4b1a4		Clade	Siberian	Unknown		0-1.9	[2]
Tubalar	FJ147315.1	U4b1*		Branch		Unknown	U4b1: 17.2-18.8		[2]
Altaian	123_Alt	U4b1b1c	New	Clade	Siberian	Western Asian		3.7-5.9	[1]
Altaian	5887_Tel	U4b1b1c	New	Clade	Siberian	Western Asian		3.7-5.9	[1]
Shor	10_Sh	U4b1b1c	New	Clade	Siberian	Western Asian		3.7-5.9	[1]
Mansi	FJ858877.1	U4b1b1c	New	Clade	Siberian	Western Asian		3.7-5.9	[2]
Mongol	EU007891.1	U4d2*		Branch		Unknown	U4d2: 4.1-7.9		[4]
Mansi	FJ147322.1	U4b3a	New	Clade	Siberian	Unknown		2.6-4.6	[2]
Khanti	EU007874.1	U4b3a	New	Clade	Siberian	Unknown		2.6-4.6	[4]
Buryat	607_Br	U4b3a	New	Clade	Siberian	Unknown		2.6-4.6	[1]
Khakassian	Kh112	U4d2b	New	Clade		Eastern European		1.5-5.2	[1]
Nganasan	FJ230891.1	U4d2a	New	Clade	Siberian	Unknown		1.5-4.3	[5]
Tuvinian	Tv677	U4d2a	New	Clade	Siberian	Unknown		1.5-4.3	[1]
Yakut	KF148381.1	U4d2a	New	Clade	Siberian	Unknown		1.5-4.3	[3]
Buryat	GU296558.1	U5a1a1a		Clade		Eastern European		0.6-1.2	[6]
Buryat	GU296557.1	U5a1a2a		Clade		Eastern European		4.6-5.8	[6]
Khamnigan	GU296576.1	U5a1b1*		Branch		Unknown	U5a1b1: 9.9-11.0		[6]
Tubalar	FJ147317.1	U5a1d2b		Clade		Unknown		3.5-6.6	[2]
Buryat	GU296556.1	U5a1d2a1		Clade		Eastern European		4.3-4.6	[6]
Koryak	EU007851.1	U5a2a1*		Branch		Eastern European	U5a2a1: 5.9-7.7		[4]
Buryat	11_IM	U5a2a1f	New	Clade		Eastern European	U5a2a1: 5.9-7.7		[1]
Buryat	516_Br	U5a2b*		Branch	Siberian	Unknown	U5a2b: 7.8-8.6		[1]
Khamnigan	GU296577.1	U5a2b*		Branch	Siberian	Unknown	U5a2b: 7.8-8.6		[6]
Buryat	605_Br	U5a2b*		Branch	Siberian	Unknown	U5a2b: 7.8-8.6		[1]
Buryat	GU296559.1	U5a2b*		Branch	Siberian	Unknown	U5a2b: 7.8-8.6		[6]
Barghut	33_Bt	U5b1b1a		Clade		Eastern European		3.7-4.9	[1]
Buryat	648_Br	U5b1b1a		Clade		Eastern European		3.7-4.9	[1]
Yakut	AY882405.1	U5b1b1a		Clade		Eastern European		3.7-4.9	[7]
Mansi	FJ858878.1	U7a2*		Branch		Western Asian	U7a2: 18.3-24.2		[2]
Barghut	GU213240.1	U7a3a1		Clade		Western Asian	U7a3a: 9.9-16.9		GU213240.1
Kalmyk	GU213237.1	U7a3a2		Clade		Western Asian	U7a3a: 9.9-16.9		GU213237.1
Buryat	6_IM	U7a4b	New	Clade		Western Asian			[1]
Barghut	110_Bt	K1a17b	New	Clade	Siberian	Western Asian	K1a17: 18.4-21.2		[1]
Buryat	589_Br	K1a17b	New	Clade	Siberian	Western Asian	K1a17: 18.4-21.2		[1]
Altaian	201_Alt	K1a3b	New	Clade		Western Asian	K1a3: 12.9-13.8		[1]
Altaian	135_Alt	K1a4*		Branch		Unknown	K1a4: 17.7-23.3		[1]
Buryat	587_Br	K1a32	New	Clade	Siberian	Unknown	K1a9'10'15'26'30'32: 6.9-9.3		[1]
Khamnigan	33_Khm	K1a32	New	Clade	Siberian	Unknown	K1a9'10'15'26'30'32: 6.9-9.3		[1]
Buryat	581_Br	K1b2a2b	New	Clade		Eastern European		2.6-2.8	[1]
Khamnigan	31_Khm	K1b2a2*				Eastern European	K1b2a2: 4.2-4.7		[1]
Buryat	4_IM	K2a3*		Clade		Eastern European	K2a3: 9.1-9.2		[1]
Barghut	129_Bt	K2a5b	New	Clade		Western Asian		5.8-5.9	[1]
Buryat	Bur_420	U8a1a1b1		Clade		Eastern European		1.7-2.3	[1]
Buryat	439_Br	H1a3b				European			[1]
Buryat	585_Br	H1b1a				European			[1]
Buryat	388_Br	H1b3				Unknown			[1]
Buryat	592_Br	H1g1				European			[1]
Buryat	503_Br	H1h1				European			[1]
Altaian Kazakh	104_Kz	H1*		Branch		Unknown			[1]
Buryat	55_IM	H1ca	New	Branch	Siberian	European			[1]
Buryat	8_IM	H1ca	New	Branch	Siberian	European			[1]
Buryat	590_Br	H1ca	New	Branch	Siberian	European			[1]
Buryat	647_Br	H1ca	New	Branch	Siberian	European			[1]
Buryat	560_Br	H1ca	New	Branch	Siberian	European			[1]
Altaian Kazakh	88_Kz	H1*				Unknown			[1]
Mansi	EU007878.1	H27a				Eastern European			[4]
Buryat	529_Br	H11a1		Clade		Eastern European		1.3-2.6	[1]
Buryat	628_Br	H11a1		Clade		Eastern European		1.3-2.6	[1]
Buryat	586_Br	H11a1		Clade		Eastern European		1.3-2.6	[1]
Altaian Kazakh	53_Kz	H11a2a2		Clade		Eastern European		2.6-4.6	[1]
Yakut	KF148554.1	H15a1a1	New	Clade		Western Asian	H15a1a: 4.6-7.9		[3]
Tuvinian	17_Tv	H15a1*				Western Asian	H15a1: 8.8-12.0		[1]
Altaian Kazakh	44_Kz	H15b		Clade		Western Asian		5.5-8.4	[1]
Altaian	157_Alt	H2a1a*		Branch		European	H2a1a: 4.2-4.6		[1]
Khamnigan	18_Khm	H2a1a*		Branch		European	H2a1a: 4.2-4.6		[1]
Altaian Kazakh	57_Kz	H2a1a*		Branch		European	H2a1a: 4.2-4.6		[1]
Altaian Kazakh	86_Kz	H2b		Clade		Western Asian		0.9-5.2	[1]
Altaian	141_Alt	H2b		Clade		Western Asian		0.9-5.2	[1]
Khamnigan	64_Khm	H2b		Clade		Western Asian		0.9-5.2	[1]
Buryat	535_Br	H20a		Clade		Western Asian	H20a: 7.7-9.7		[1]
Buryat	543_Br	H20a		Clade		Western Asian	H20a: 7.7-9.7		[1]
Buryat	2_IM	H8b1a	New	Clade	Siberian	Western Asian	H8b1: 5.5-9.5	1.3-3.0	[1]
Buryat	601_Br	H8b1a	New	Clade	Siberian	Western Asian	H8b1: 5.5-9.5	1.3-3.0	[1]
Evenki	KF148201.1	H8b1a	New	Clade	Siberian	Western Asian	H8b1: 5.5-9.5	1.3-3.0	[3]
Evenki	KF148180.1	H8b1a	New	Clade	Siberian	Western Asian	H8b1: 5.5-9.5	1.3-3.0	[3]
Evenki	KF148183.1	H8b1a	New	Clade	Siberian	Western Asian	H8b1: 5.5-9.5	1.3-3.0	[3]
Evenki	KF148184.1	H8b1a	New	Clade	Siberian	Western Asian	H8b1: 5.5-9.5	1.3-3.0	[3]
Evenki	KF148188.1	H8b1a	New	Clade	Siberian	Western Asian	H8b1: 5.5-9.5	1.3-3.0	[3]
Tubalar	FJ147310.1	H8b1b	New	Clade	Siberian	Western Asian	H8b1: 5.5-9.5	0-3.5	[2]
Shor	477_Sh	H8b1b	New	Clade	Siberian	Western Asian	H8b1: 5.5-9.5	0-3.5	[1]
Shor	EU007882.1	H8b1b	New	Clade	Siberian	Western Asian	H8b1: 5.5-9.5	0-3.5	[4]
Altaian	116_Alt	H3g3				Western Asian			[1]
Buryat	612_Br	H3*				Western Asian			[1]
Tuvinian	EU007865.1	H35*				Western Asian	H35: 8.6-11.5		[4]
Yakut	KF148119.1	H49c	New	Clade	Siberian	Unknown	H49: 5.7-7.1	0	[3]
Yakut	KF148401.1	H49c	New	Clade	Siberian	Unknown	H49: 5.7-7.1	0	[3]
Yakut	KF148405.1	H49c	New	Clade	Siberian	Unknown	H49: 5.7-7.1	0	[3]
Buryat	414_Br	H49c	New	Clade	Siberian	Unknown	H49: 5.7-7.1	0	[1]
Buryat	596_Br	H5a1				European			[1]
Shor	600_Sh	H6a1b				European		9.7-10.2	[1]
Altaian	134_Alt	H6a1*				European	H6a1: 11.7-14.2		[1]
Barghut	28_Bt	H7b				European			[1]
Buryat	435_Br	H7c1				European		1.5-2.6	[1]
Altaian	198_Alt	H*		Branch		Unknown			[1]
Chukchi	EU007846.1	H34				European			[4]
Altaian Kazakh	34_Kz	H*		Branch		Unknown			[1]
Khanti	EU007873.1	H97	New	Clade		Western Asian		6.5-7.4	[4]
Buryat	57_IM	H97	New	Clade		Western Asian		6.5-7.4	[1]
Buryat	580_Br	HV1a1a1	New	Clade	Siberian	Western Asian		1.5-1.7	[1]
Khamnigan	50_Khm	HV1a1a1	New	Clade	Siberian	Western Asian		1.5-1.7	[1]
Barghut	101_Bt	HV1a1a1	New	Clade	Siberian	Western Asian		1.5-1.7	[1]
Yakut	KF148433.1	HV1a1a2	New	Clade	Siberian	Western Asian		0-2.6	[3]
Yakut	KF148549.1	HV1a1a2	New	Clade	Siberian	Western Asian		0-2.6	[3]
Yakut	KF148442.1	HV1a1a2	New	Clade	Siberian	Western Asian		0-2.6	[3]
Buryat	375_Br	HV1a1a2	New	Clade	Siberian	Western Asian		0-2.6	[1]
Altaian Kazakh	6_Kz	HV12b1		Clade		Western Asian	HV12b1: 8.3-10.1		[1]
Barghut	134_Bt	HV13a	New	Clade		Western Asian	HV13: 6.7-18.4		[1]
Khamnigan	EF222232.1	HV6*		Clade		European	HV6: 9.3-10.0		[8]
Altaian	FJ147309.1	HV9*		Clade		European	HV9: 10.4-10.6		[2]
Buryat	EF153778.1	N1a1a1a1a		Clade		Unknown		9.7-10.3	[9]
Altaian Kazakh	GU290214.1	N1a1a1a1a1		Clade		Unknown		9.7-10.3	[10]
Buryat	EF153786.1	I4a1*				Unknown	I4a1: 6.8-9.2		[9]
Altaian	159_Alt	I4a*				Unknown	I4a: 5.4-5.5		[1]
Buryat	EF153785.1	N1a1b1a1				Western Asian	N1a1b1a: 18.4-21.9		[9]
Yakut	KF148388.1	W3a1d				European		4.7-8.3	[3]
Yakut	KF148408.1	W3a1d				European		4.7-8.3	[3]
Altaian	FJ147306.1	X2e2a1		Clade	Siberian	Western Asian		1.6-2.8	[2]
Buryat	EF153793.1	X2e2a1		Clade	Siberian	Western Asian		1.6-2.8	[9]
Altaian	EF153776.1	X2e2a1		Clade	Siberian	Western Asian		1.6-2.8	[9]
Altaian	EF153832.1	X2e2a1		Clade	Siberian	Western Asian		1.6-2.8	[9]
Altaian	EF153772.1	X2e2a1		Clade	Siberian	Western Asian		1.6-2.8	[9]
Altaian	EF397562.1	J1b1b1a		Clade		Western Asian		6.0-6.6	[9]
Buryat	EF397558.1	J1b1b1*				Western Asian	J1b1b1: 9.7-11.7		[9]
Buryat	362_Br	J1c10a		Clade		Unknown		6.2-7.0	[1]
Yakut	EU007859.1	J1c5*				European	J1c5: 8.1-10.2		[4]
Yakut	KF148459.1	J1c5*				European	J1c5: 8.1-10.2		[3]
Mansi	EU007880.1	J1d6a				Western Asian	J1d6: 2.3-4.6		[4]
Khanti	JQ797895.1	J1d6a				Western Asian	J1d6: 2.3-4.6		[11]
Evenki	JQ797929.1	J2a2b3	New	Clade	Siberian	Unknown		0.6-1.2	[11]
Evenki	KF148204.1	J2a2b3	New	Clade	Siberian	Unknown		0.6-1.2	[3]
Evenki	KF148206.1	J2a2b3	New	Clade	Siberian	Unknown		0.6-1.2	[3]
Yakut	7_Yak	J2a2b3	New	Clade	Siberian	Unknown		0.6-1.2	[1]
Yakut	JQ797933.1	J2a2c1				European	J2a2: 14.8-16.7		[11]
Altaian	30_Tel	T1*		Branch		Unknown	T1: 18.1-21.4		[1]
Buryat	437_Br	T1a1b*				Unknown	T1a1b: 7.1-7.8		[1]
Khanti	EU007876.1	T1a1d		Clade	Siberian	Unknown	T1a1: 11.6-15.4		[4]
Khanti	JQ798005.1	T1a1d		Clade	Siberian	Unknown	T1a1: 11.6-15.4		[11]
Buryat	430_Br	T1a1*				Unknown	T1a1: 11.6-15.4		[1]
Khamnigan	13_Khm	T2a1a1b	New	Clade		European	T2a1a1: 6.1-8.5		[1]
Buryat	428_Br	T2h*				Unknown	T2h: 11.1-13.8		[1]
Yakut	KF148449.1	T2g1a1-16362	New	Clade	Siberian	Western Asian		0-0.9	[3]
Yakut	KF148479.1	T2g1a1-16362	New	Clade	Siberian	Western Asian		0-0.9	[3]
Yakut	EU007862.1	T2g1a1-16362	New	Clade	Siberian	Western Asian		0-0.9	[4]
References
1. This study
2. Sukernik RI, Volodko NV, Mazunin IO, Eltsov NP, Dryomov SV, Starikovskaya EB (2012) Mitochondrial genome diversity in the Tubalar, Even, and Ulchi: contribution to prehistory of native Siberians and their affinities to Native Americans. Am J Phys Anthropol 148:123-138.
3. Duggan AT, Whitten M, Wiebe V, Crawford M, Butthof A, Spitsyn V, Makarov S, Novgorodov I, Osakovsky V, Pakendorf B (2013) Investigating the prehistory of Tungusic peoples of Siberia and the Amur-Ussuri region with complete mtDNA genome sequences and Y-chromosomal markers. PLoS One 8:e83570.
4. Ingman M, Gyllensten U (2007) A recent genetic link between Sami and the Volga-Ural region of Russia. Eur J Hum Genet 15: 115-120.
5. Volodko N V, Starikovskaya EB, Mazunin IO, Eltsov NP, Naidenko P V, Wallace DC, Sukernik RI (2008) Mitochondrial genome diversity in arctic Siberians, with particular reference to the evolutionary history of Beringia and Pleistocenic peopling of the Americas. Am J Hum Genet 82: 1084-1100.
6. Malyarchuk B, Derenko M, Grzybowski T, Perkova M, Rogalla U, Vanecek T, Tsybovsky I (2010) The peopling of Europe from the mitochondrial haplogroup U5 perspective. PLoS One 5:e10285.
7. Achilli A, Rengo C, Battaglia V, Pala M, Olivieri A, Fornarino S, Magri C, Scozzari R, Babudri N, Santachiara-Benerecetti AS, Bandelt HJ, Semino O, Torroni A (2005) Saami and Berbers - an unexpected mitochondrial DNA link. Am J Hum Genet 76: 883-886.
8. Malyarchuk B, Grzybowski T, Derenko M, Perkova M, et al. (2008) Mitochondrial DNA phylogeny in Eastern and Western Slavs. Mol Biol Evol 25: 1651-1658.
9. Derenko M, Malyarchuk B, Grzybowski T, Denisova G, Dambueva I, et al. (2007) Phylogeographic analysis of mitochondrial DNA in northern Asian populations. Am J Hum Genet 81: 1025-1041.
10. Palanichamy MG, Zhang CL, Mitra B, Malyarchuk B, Derenko M, Chaudhuri TK, Zhang YP (2010) Mitochondrial haplogroup N1a phylogeography, with implication to the origin of European farmers. BMC Evol Biol 10:304.
11. Pala M, Olivieri A, Achilli A, Accetturo M, Metspalu E, Reidla M, Tamm E, et al. (2012) Mitochondrial DNA signals of late glacial recolonization of Europe from Near Eastern refugia. Am J Hum Genet 90: 915-924.
