# Supplementary material for: Western Eurasian ancestry in modern Siberians based on mitogenomic data
Source: BMC Evol Biol. 2014 Oct 10;14:217. doi: 10.1186/s12862-014-0217-9 (PMC4195960; doi:10.1186/s12862-014-0217-9)
Supplement: Additional file 6: — List of population samples subjected previously for haplogroup-diagnostic RFLP screening and control region sequencing from where 166 samples were selected for complete mtDNA sequencing. [file 12862_2014_217_MOESM6_ESM.xlsx]

## Sheet: Лист1
Additional file 6. List of population samples subjected previously for haplogroup-diagnostic RFLP screening and control region sequencing from where 166 samples were selected for complete mtDNA sequencing.
Population	Region/Country	Location	Sample size	Source
Persians	Western Asia/Iran	Kerman	82	[1]
Kurds	Western Asia/Iran	Kermanshah	25	[1]
Tajiks	Central Asia/, Tajikistan	Dushanbe	44	[1]
Koreans	Eastern Asia, South Korea	Seoul	164	[1]
Mongolians	Eastern Asia, Mongolian Republic	Ulan-Bator	47	[1]
Barghuts	Eastern Asia, China	Inner Mongolia, Hulun Buir	149	[15]
Kalmyks	Eastern Europe, Russia	Kalmyk Republic, Elista	110	[1]
Buryats	Northern Asia/South Siberia, Russia	Buryat Republic	420	[1,7,9]
Khamnigans	Northern Asia/South Siberia, Russia	Buryat Republic	99	[1]
Sojots	Northern Asia/South Siberia, Russia	Buryat Republic, Oka region	30	[9]
Tuvinians	Northern Asia/South Siberia, Russia	Tyva Republic	231	[1,7,9]
Todjins	Northern Asia/South Siberia, Russia	Tyva Republic, Toora-Khem	48	[9]
Tofalars	Northern Asia/South Siberia, Russia	Irkutsk region, Alygdzher	58	[9]
Western Evenks	Northern Asia/Central Siberia, Russia	Krasnoyarsk region, Tura	73	[1]
Eastern Evenks	Northern Asia/South Siberia, Russia	Buryat Republic, Kurumkan	45	[1]
Yakuts	Northern Asia/Central Siberia, Russia	Yakut (Sakha) Republic	65	[1,6]
Shors	Northern Asia/South Siberia, Russia	Kemerovo Region, Tashtagol	82	[1]
Khakassians	Northern Asia/South Siberia, Russia	Krasnoyarsk Region, Askiz	110	[1,9]
Altaians	Northern Asia/South Siberia, Russia	Altai Republic	110	[9]
Altai-Kizhi	Northern Asia/South Siberia, Russia	Altai Republic, Mendur-Sokkon	90	[1]
Teleuts	Northern Asia/South Siberia, Russia	Novokuznetsk Region	53	[1]
Telenghits	Northern Asia/South Siberia, Russia	Altai Republic, Balykcha	71	[1]
Altaian Kazakhs	Northern Asia/South Siberia, Russia	Altai Republic, Kosh-Agach	98	[15]
Evens	Northern Asia/Northeastern Asia, Russia	Magadan Region, Severo-Evensk	86	[6]
Koryaks	Northern Asia/Northeastern Asia, Russia	Magadan Region, Verhniy Paren	35	[6]
Chukchi	Northern Asia/Northeastern Asia, Russia	Anadyr	15	[1]
Russians	Eastern Europe, Russia	Belgorod Region	69	[3]
Russians	Eastern Europe, Russia	Kaluga Region	71	[11]
Russians	Eastern Europe, Russia	Mineralnye Vody Region	62	[10]
Russians	Eastern Europe, Russia	Nizhniy Novgorod Region	74	[3]
Russians	Eastern Europe, Russia	Orel Region	76	[10]
Russians	Eastern Europe, Russia	Pskov Region	68	[11]
Russians	Eastern Europe, Russia	Saratov Region	63	[10]
Russians	Eastern Europe, Russia	Tula Region	73	[11]
Russians	Eastern Europe, Russia	Vladimir Region	72	[11]
Russians	Eastern Europe, Russia	Novgorod Region, Velikiy Novgorod	79	[5]
Russians	Eastern Europe, Russia	Novgorod Region, Volot	78	[5]
Russians	Eastern Europe, Russia	Yaroslavl Region	41	[11]
Russians	Eastern Europe, Russia	Magadan Region, Magadan	50	[3,8]
Tatars	Eastern Europe, Russia	Aznakaevo, Buinsk	197	[2]
Ukranians	Eastern Europe, Ukraine	Nikolaev, Donetsk, Dnepropetrovsk, Kharkov	30	[3,8]
Poles	Eastern Europe, Poland	Bydgoszcz, Gdansk, Suwalki, Katowice, Koscierzyna	857	[5,10]
Czech	Central Europe, Czech Republic	Pilsen area	179	[4]
Slovaks	Central Europe, Slovakia	Kosice, Bratislava	207	[13]
Bosnians	Southern Europe, Bosnia-Herzegovina	different regions	144	[14]
Slovenians	Southern Europe, Slovenia	different regions	104	[14]
Poles	Central Europe, Poland	Kashubia	203	[16]
Poles	Central Europe, Poland	Podhale Region	201	[16]
Ukranians	Eastern Europe, Ukraine	Lviv Region	159	[16]
Czech	Central Europe, Czech Republic	different regions	85	[16]
Total:			5682
1. Derenko M, Malyarchuk B, Grzybowski T, Denisova G, Dambueva I, et al. (2007) Phylogeographic analysis of mitochondrial DNA in northern Asian populations. Am J Hum Genet 81: 1025-1041.
2. Malyarchuk B, Derenko M, Denisova G, Kravtsova O (2010). Mitogenomic diversity in Tatars from the Volga-Ural region of Russia. Mol Biol Evol 27: 2220-2226.
3. Malyarchuk BA (2002). Human mitochondrial genome variability with implication to genetic history of Slavs. Dr Sci Biol thesis. Magadan: Institute of Biological Problems of the North. 480 p.
4. Malyarchuk BA, Vanecek T, Perkova MA, Derenko MV, Sip M (2006) Mitochondrial DNA variability in the Czech population, with application to the ethnic history of Slavs. Hum Biol 78: 681-696.
5. Grzybowski T, Malyarchuk BA, Derenko MV, Perkova MA, Bednarek J, Woźniak M (2007) Complex interactions of the Eastern and Western Slavic populations with other European groups as revealed by mitochondrial DNA analysis. Forensic Sci Int Genet 1: 141-147.
6. Derenko MV, Shields GF (1997) Diversity of mitochondrial DNA nucleotide sequences in three groups of aboriginal inhabitants of Northern Asia. Mol Biol (Moscow) 31: 784-789.
7. Derenko MV, Malyarchuk BA, Dambueva IK, Shaikhaev GO, Dorzhu CM, et al. (2000) Mitochondrial DNA variation in two South Siberian aboriginal populations: implications for the genetic history of North Asia. Hum Biol 72: 945-973.
8. Malyarchuk BA, Derenko MV (2001) Mitochondrial DNA variability in Russians and Ukrainians: implication to the origin of the Eastern Slavs. Ann Hum Genet 65: 63-78.
9. Derenko MV, Grzybowski T, Malyarchuk BA, Dambueva IK, et al. (2003) Diversity of mitochondrial DNA lineages in South Siberia. Ann Hum Genet 67: 391-411.
10. Malyarchuk BA, Grzybowski T, Derenko MV, Czarny J, Woźniak M, Miścicka-Sliwka D (2002) Mitochondrial DNA variability in Poles and Russians. Ann Hum Genet 66: 261-283.
11. Malyarchuk B, Derenko M, Grzybowski T, Lunkina A, et al. (2004) Differentiation of mitochondrial DNA and Y chromosomes in Russian populations. Hum Biol 76: 877-900.
12. Malyarchuk B, Grzybowski T, Derenko M, Perkova M, et al. (2008) Mitochondrial DNA phylogeny in Eastern and Western Slavs. Mol Biol Evol 25: 1651-1658.
13. Malyarchuk BA, Perkova MA, Derenko MV, Vanecek T, Lazur J, Gomolcak P. (2008) Mitochondrial DNA variability in Slovaks, with application to the Roma origin. Ann Hum Genet 72: 228-240.
14. Malyarchuk BA, Grzybowski T, Derenko MV, Czarny J, Drobnic K, Miścicka-Sliwka D (2003) Mitochondrial DNA variability in Bosnians and Slovenians. Ann Hum Genet 67: 412-425.
15. Derenko M, Malyarchuk B, Denisova G, Perkova M, Rogalla U, Grzybowski T, Khusnutdinova E, Dambueva I, Zakharov I (2012) Complete mitochondrial DNA analysis of eastern Eurasian haplogroups rarely found in populations of northern Asia and eastern Europe. PLoS One 7: e32179.
16. Mielnik-Sikorska M, Daca P, Malyarchuk B, Derenko M, Skonieczna K, Perkova M, Dobosz T, Grzybowski T (2013) The history of Slavs inferred from complete mitochondrial genome sequences. PLoS One. 8: e54360.
